# Supplementary material for: Immunoassay for pyruvate kinase M1/2 as an Alzheimer’s biomarker in CSF
Source: Open Life Sci. 2025 Jul 7;20(1):20251101. doi: 10.1515/biol-2025-1101 (PMC12260348; doi:10.1515/biol-2025-1101)
Supplement: Supplementary Table [file biol-2025-1101-sm.xlsx]

## Sheet: Dilution_linearity
Column1	Sample_ID	AT_status	Dilution	ELISA_concentration	Signal	CV
1	1	AT_positive	2x	304.845	1280	3.02812
2	1	AT_positive	2x	304.845	1280	3.02812
3	2	AT_positive	2x	343.443	1443	1.06346
4	2	AT_positive	2x	343.443	1443	1.06346
5	3	AT_negative	2x	80.267	377	0
6	3	AT_negative	2x	80.267	377	0
7	4	AT_negative	2x	81.2039	381	2.56603
8	4	AT_negative	2x	81.2039	381	2.56603
9	1	AT_positive	3x	302.19	852	1.47095
10	1	AT_positive	3x	302.19	852	1.47095
11	2	AT_positive	3x	345.733	970	1.64348
12	2	AT_positive	3x	345.733	970	1.64348
13	3	AT_negative	3x	85.7038	292	0.68476
14	3	AT_negative	3x	85.7038	292	0.68476
15	4	AT_negative	3x	87.3615	296	2.01177
16	4	AT_negative	3x	87.3615	296	2.01177
17	1	AT_positive	4x	300.046	646	2.02928
18	1	AT_positive	4x	300.046	646	2.02928
19	2	AT_positive	4x	331.559	708	0.214082
20	2	AT_positive	4x	331.559	708	0.214082
21	3	AT_negative	4x	74.2638	221	1.09606
22	3	AT_negative	4x	74.2638	221	1.09606
23	4	AT_negative	4x	81.9972	235	2.45931
24	4	AT_negative	4x	81.9972	235	2.45931
25	5	AT_negative	2x	57.1337	292	4.10878
26	5	AT_negative	2x	57.1337	292	4.10878
27	5	AT_negative	3x	53.7519	217	1.70916
28	5	AT_negative	3x	53.7519	217	1.70916
29	5	AT_negative	4x	56.1854	190	11.8907
30	5	AT_negative	4x	56.1854	190	11.8907

## Sheet: Spike_recovery
Sample_ID	Condition	ELISA_concentration	Signal
1	2x	304.845	1279.5
1	2x spiked	594.001	2540
1	3x	302.19	851.5
1	3x spiked	702.172	1982
1	4x	300.046	645.5
1	4x spiked	907.885	1920
2	2x	343.443	1443
2	2x spiked	620.324	2658
2	3x	345.733	970
2	3x spiked	745.164	2108
2	4x	331.559	708
2	4x spiked	978.147	2074
3	2x	80.267	377
3	2x spiked	577.15	2464.5
3	3x	85.7038	292
3	3x spiked	683.572	1928
3	4x	74.2638	221
3	4x spiked	918.09	1942.5
4	2x	81.2039	380.5
4	2x spiked	549.511	2341.5
4	3x	87.3615	296
4	3x spiked	691.377	1950.5
4	4x	81.9972	234.5
4	4x spiked	877.953	1855
5	2x	57.1337	292
5	2x spiked	360.167	1514.5
5	3x	53.7519	216.5
5	3x spiked	542.394	1520.5
5	4x	56.1854	190
5	4x spiked	660.309	1386.5

## Sheet: Freeze_thaw
Sample_ID	Condition	AT_status	ELISA_concentration	ELISA_signal	stdev_conc	stdev_signal
1	FT1	AT_positive	461.195	815	1.64056	2.82843
1	FT2	AT_positive	490.054	865	17.899	31.1127
1	FT3	AT_positive	551.119	972	16.0156	28.2843
2	FT1	AT_positive	461.478	815.5	9.43249	16.2635
2	FT2	AT_positive	480.859	849	4.07833	7.07107
2	FT3	AT_positive	530.969	936.5	14.8892	26.163
3	FT1	AT_negative	115.805	260.5	9.39376	13.435
3	FT2	AT_negative	142.017	298.5	4.32837	6.36396
3	FT3	AT_negative	142.701	299.5	0.480613	0.707107
4	FT1	AT_negative	93.4963	229	3.05336	4.24264
4	FT2	AT_negative	120.363	267	1.96722	2.82843
4	FT3	AT_negative	117.926	263.5	0.493165	0.707107
5	FT1	AT_negative	74.8804	203.5	1.5732	2.12132
5	FT2	AT_negative	106.693	247.5	0.499885	0.707107
5	FT3	AT_negative	116.53	261.5	0.49396	0.707107

## Sheet: MS_ELISA_correlation
ID	AT_status	Age	Gender	MS_abundance	ELISA_concentration
1	AT negative	0.410256	0	0.251702	122.374
2	AT negative	0.025641	1	0.393497	38.2136
3	AT negative	0.025641	1	0.511205	65.3548
4	AT negative	0.461538	0	0.047073	24.5989
5	AT positive	0.230769	1	0.744109	78.4001
6	AT positive	0.333333	0	0.290554	154.387
7	AT negative	0	1	0.783328	51.39
8	AT positive	0.589744	1	0.741177	156.277
9	AT negative	0.512821	1	0.347052	48.3807
10	AT negative	0.128205	0	0.460991	35.1618
11	AT negative	0.25641	1	0.431354	33.4039
12	AT positive	0.692308	0	0.46696	132.584
13	AT positive	0.358974	1	0.768876	61.8994
14	AT negative	0.435897	0	0.226673	30.4692
15	AT negative	0.25641	1	0.332181	22.4397
16	AT negative	0.128205	0	0.370196	19.6307
17	AT positive	0.25641	0	0.302021	12.5951
18	AT negative	0.410256	0	0.188501	61.3015
19	AT negative	0.641026	1	0.313227	37.7442
20	AT positive	0.564103	1	0.60776	61.291
21	AT positive	0.589744	1	0.240968	36.826
22	AT positive	0.384615	1	0.149021	40.5709
23	AT positive	0.692308	0	0.704262	97.9099
24	AT positive	0.205128	0	0.437061	42.2986
25	AT positive	0.589744	1	0.571159	40.2598
26	AT positive	0.230769	1	0.365797	51.0162
27	AT positive	0.461538	1	0.586763	96.0549
28	AT positive	0	0	0.592628	61.3793
29	AT negative	0.307692	1	0.141847	41.5018
30	AT negative	0.358974	0	0.60666	81.0961
31	AT negative	1	0	0.261493	75.0324
32	AT positive	0.615385	0	0.699654	90.4331
33	AT positive	0.358974	1	0.630851	67.1645
34	AT positive	0.641026	0	0.526966	50.2277
35	AT negative	0.512821	0	0.5133	29.2383
36	AT positive	0.512821	0	0.646036	44.51
37	AT positive	0.0512821	0	0.676354	32.8174
38	AT negative	0.025641	1	0.204419	13.7344
39	AT negative	0.589744	0	0.163001	11.7391
40	AT negative	0.461538	0	0.563096	58.517
41	AT negative	0.487179	0	0.457011	29.0513
42	AT negative	0.923077	1	0.438423	48.3463
43	AT negative	0.230769	0	0.0197403	39.5745
44	AT negative	0.384615	0	0.150644	59.0968
45	AT negative	0.487179	0	0.422453	87.4593
46	AT negative	0.153846	1	0.444968	20.2232
47	AT negative	0.461538	0	0.993926	98.6902
48	AT negative	0.74359	0	0.0872866	15.2432
49	AT negative	0.307692	0	0.223374	26.5094
50	AT negative	0.871795	1	0.319458	28.1237
51	AT negative	0.102564	0	0.509635	66.7037
52	AT positive	0.538462	0	0.381454	13.6487
53	AT positive	0.512821	1	0.696146	164.052
54	AT negative	0.692308	1	0.515866	61.383
55	AT positive	0.487179	0	0.959525	80.8777
56	AT negative	0.435897	0	0.0772332	37.5781
57	AT positive	0.435897	0	0.36386	88.1004
58	AT negative	0.358974	0	0.294952	49.9113
59	AT negative	0.435897	1	0.419625	30.3004
60	AT positive	0.358974	0	0.799089	51.7142
61	AT negative	0.666667	0	0.556655	95.8052
62	AT positive	0.384615	0	0.601686	43.6384
63	AT negative	0.205128	1	0.414337	41.4835
64	AT positive	0.0769231	0	0.678029	40.2322
65	AT positive	0.615385	0	0	31.5592
66	AT negative	0.384615	1	0.278825	46.7784
67	AT positive	0.153846	1	1	127.668
68	AT negative	0.0512821	0	0.0520473	46.978
69	AT negative	0.25641	0	0.316525	21.4177

## Sheet: Validation Analysis
Sample_ID	AT_status	ELISA_concentration
1	A-T-	111.858
2	A-T-	73.1605
3	A-T-	56.7432
4	A-T-	53.2898
5	A-T-	62.2657
6	A-T-	53.7315
7	A-T-	84.1761
8	A-T-	120.937
9	A-T-	59.7364
10	A-T-	43.8611
11	A-T-	41.6701
12	A-T-	142.028
13	A-T-	48.9606
14	A-T-	58.0758
15	A-T-	185.855
16	A-T-	45.8893
17	A-T-	64.008
18	A-T-	84.9911
19	A-T-	20.9151
20	A+T+	49.1517
21	A-T-	17.3359
22	A-T-	17.725
23	A-T-	20.1531
24	A-T-	10.24
25	A-T-	31.3306
26	A-T-	22.8964
27	A-T-	10.24
28	A+T+	29.8347
29	A-T-	10.24
30	A-T-	10.24
31	A-T-	10.24
32	A-T-	15.0203
33	A-T-	10.7354
34	A+T+	282.706
35	A+T+	101.77
36	A+T+	50.2353
37	A+T+	94.6269
38	A+T+	176.9
39	A+T+	160.18
40	A+T+	69.1507
41	A+T+	235.905
42	A+T+	197.891
43	A+T+	37.2857
44	A+T+	111.217
45	A+T+	28.695
46	A+T+	39.451
47	A+T+	61.0399
48	A+T+	24.9065
49	A+T+	60.9971
50	A+T+	62.7027
51	A+T+	65.8187
52	A+T+	61.0404
53	A+T+	37.8838
54	A+T+	29.4591
55	A+T+	73.1545
56	A+T+	29.179
57	A+T+	53.7385
58	A+T+	46.9235
59	A+T+	114.727
60	A+T+	79.7623
61	A+T+	55.9945
62	A+T+	53.3871
63	A+T+	36.2502
64	A+T+	34.5912
65	A+T+	25.2418
66	A+T+	114.605
67	A+T+	45.1962
68	A+T+	22.1107
69	A+T+	55.0262
70	A+T+	50.7055
71	A+T+	57.693
72	A+T+	10.24
73	A+T+	100.381
74	A+T+	55.4613
75	A+T+	108.314
76	A+T+	71.9326
77	A+T+	38.7237
78	A+T+	98.3872
79	A+T+	26.0046
80	A+T+	84.2716
81	A+T+	53.751
82	A+T+	78.6307
83	A+T+	131.347
84	A+T+	61.0805
85	A+T+	84.574
86	A+T+	149.605
87	A+T+	82.6134
88	A+T+	33.1116
89	A+T+	91.8327
90	A+T+	21.3556
